# Supplementary material for: Deep autoencoder-based behavioral pattern recognition outperforms standard statistical methods in high-dimensional zebrafish studies
Source: PLoS Comput Biol. 2024 Sep 10;20(9):e1012423. doi: 10.1371/journal.pcbi.1012423 (PMC11414989; doi:10.1371/journal.pcbi.1012423)
Supplement: S1 Table — (XLSX) [file pcbi.1012423.s001.xlsx]

## Sheet: Sheet1
CASRN	Chemical Name	Use
71751-41-2	Abamectin	Insecticide
308068-56-6	Multi-Walled Carbon Nanotube	Composite material
2531-84-2	2-Methylphenanthrene	Environmental contaminant
832-69-9	1-Methylphenanthrene	Environmental contaminant
192-51-8	Dibenzo[e-l]pyrene	Environmental contaminant
67905-19-5	Perfluoro-n-hexadecanoic acid	Environmental contaminant
NOCAS_1009916	Sodium 8-chloroperfluoro-1-octanesulfonate	Environmental contaminant
2355-31-9	N-methylperfluoro-1-octanesulfonamidoacetic acid	Environmental contaminant
2991-50-6	N-ethylperfluoro-1-octanesulfonamidoacetic acid	Environmental contaminant
16517-11-6	Perfluoro-n-octadecanoic acid	Environmental contaminant
630402-22-1	Sodium perfluoropentanesulfonate	Environmental contaminant
812-70-4	3-Perfluoroheptyl propanoic acid	Synthesis material
355-46-4	Perfluorohexanesulfonic acid	Synthesis material
3834-42-2	(Heptafluoropropyl)trimethylsilane	Synthesis material
500776-69-2	Sodium bis(perfluorooctyl)phosphinate	Perfluorinated surfactant
70609-44-8	Sodium bis(perfluorohexyl)phosphinate	Perfluorinated surfactant
27619-96-1	Sodium 1H,1H,2H,2H-perfluorodecane sulfonate(8:2)	Aqueous film-forming foam
27619-93-8	Sodium 1H,1H,2H,2H-perfluorohexane sulfonate(4:2)	Aqueous film-forming foam
29420-49-3	Potassium perfluoro-1-butanesulfonate	Aqueous film-forming foam
2806-15-7	Sodium perfluoro-1-decanesulfonate	Aqueous film-forming foam
40143-76-8	Perfluorohexylphosphonic acid	Antifoaming agent
40143-78-0	Perfluorooctylphosphonic acid	Antifoaming agent
NOCAS_1009906	6-Chloroperfluorohexylphosphonic acid	Antifoaming agent
	8-Chloroperfluorooctylphosphonic acid	Antifoaming agent
52299-26-0	Perfluorodecylphosphonic acid	Antifoaming agent
	Sodium 2-(N-ethylperfluorooctane-1-sulfonamido)ethyl phosphate	Phosphate surfactant
31253-34-6	2-Aminohexafluoropropan-2-ol	Environmental contaminant
13485-61-5	Nonafluoropentanamide	Environmental contaminant
812-70-4	3-(Perfluoroheptyl)propanoic acid	Environmental contaminant
914637-49-3	3-Perfluoropentyl propanoic acid (5:3)	Environmental contaminant
439-14-5	Diazepam	Anxiolytic
