# Supplementary material for: Deep autoencoder-based behavioral pattern recognition outperforms standard statistical methods in high-dimensional zebrafish studies
Source: PLoS Comput Biol. 2024 Sep 10;20(9):e1012423. doi: 10.1371/journal.pcbi.1012423 (PMC11414989; doi:10.1371/journal.pcbi.1012423)
Supplement: S2 Table — (XLSX) [file pcbi.1012423.s002.xlsx]

## Sheet: control_matched_ks_statistics
Endpoint	Chemical.Name	ChemID	Conc	L_pvalue	D_pvalue	LC_mean	LC_std	DC_mean	DC_std	CN	LT_mean	LT_std	DT_mean	DT_std	TN	L_Activity	D_Activity	KS_significant	Autoencoder Identified	Note:
Distance moved	Abamectin	944	0.1	0.823424	0.347165	2.0095	44.4943	14.274	136.78	12	2.75613	55.8143	11.4939	117.827	12	normal	normal	No	Yes	N values reflect final numbers after QC removals due to morphological defects
Distance moved	Abamectin	944	0.2	0.183475	0.927004	2.0095	44.4943	14.274	136.78	12	5.62028	87.1619	14.7529	131.91	12	normal	normal	No	Yes
Distance moved	Abamectin	944	0.4	0.60509	0.00528011	2.0095	44.4943	14.274	136.78	12	2.25001	37.35	7.04246	93.8121	11	normal	hypoactive	Yes	Yes
Distance moved	Abamectin	944	0.5	0.410699	0.00010881	2.0095	44.4943	14.274	136.78	12	2.39413	48.511	3.90224	70.65	12	normal	hypoactive	Yes	Yes
Distance moved	Abamectin	944	0.6	0.0908138	0.00449353	2.0095	44.4943	14.274	136.78	12	1.03877	22.8947	2.893	58.3415	7	normal	hypoactive	Yes	Yes
Distance moved	Abamectin	944	0.8	0.0571429	0.571429	2.0095	44.4943	14.274	136.78	12	0.023718	1.15457	3.07604	66.3262	1	normal	normal	No	No
Distance moved	Diazepam	1607	1	0.000189061	0.175833	2.20271	45.0299	27.5683	176.467	12	10.9432	105.051	22.5002	154.173	11	hyperactive	normal	Yes	Yes
Distance moved	Diazepam	1607	3	6.71e-06	0.871679	2.20271	45.0299	27.5683	176.467	12	7.87705	65.589	22.735	155.459	12	hyperactive	normal	Yes	Yes
Distance moved	Diazepam	1607	5	0.00292653	0.50783	2.20271	45.0299	27.5683	176.467	12	7.53202	75.9944	21.4643	150.142	12	hyperactive	normal	Yes	Yes
Distance moved	Diazepam	1607	8	0.00284652	0.0529868	2.20271	45.0299	27.5683	176.467	12	10.0013	78.4462	17.2694	134.938	11	hyperactive	normal	Yes	Yes
Distance moved	Diazepam	1607	12	0.000295807	0.0513536	2.20271	45.0299	27.5683	176.467	12	10.9986	77.0435	16.9554	125.402	12	hyperactive	normal	Yes	Yes
Distance moved	MWCNTs	3338	10	0.980276	0.692754	4.34059	77.7085	27.0019	182.966	16	4.77969	88.0749	29.1311	198.687	16	normal	normal	No	Yes
Distance moved	MWCNTs	3338	23.2	0.0566544	0.0741224	4.34059	77.7085	27.0019	182.966	16	2.62703	62.9936	24.6618	197.532	16	normal	normal	No	Yes
Distance moved	MWCNTs	3338	50	0.631169	0.104848	4.34059	77.7085	27.0019	182.966	16	4.09572	82.4116	24.5611	195.113	16	normal	normal	No	Yes
Distance moved	MWCNTs	3338	75	0.386039	0.031878	4.34059	77.7085	27.0019	182.966	16	3.83859	79.0513	24.0177	199.537	16	normal	hypoactive	Yes	Yes
Distance moved	MWCNTs	3338	100	0.397818	0.0192112	4.34059	77.7085	27.0019	182.966	16	3.46621	77.6086	20.6982	188.958	16	normal	hypoactive	Yes	Yes
Distance moved	2-Methylphenanthrene	3760	1	0.783794	0.684699	2.78257	56.6762	17.8266	152.837	12	2.38192	49.4257	16.4324	150.513	12	normal	normal	No	Yes
Distance moved	2-Methylphenanthrene	3760	2.54	0.887323	0.290843	2.78257	56.6762	17.8266	152.837	12	1.40204	25.5657	12.0557	124.434	11	normal	normal	No	Yes
Distance moved	2-Methylphenanthrene	3760	6.45	0.847443	0.673204	2.78257	56.6762	17.8266	152.837	12	1.7265	38.795	15.04	143.604	12	normal	normal	No	Yes
Distance moved	2-Methylphenanthrene	3760	16.4	0.12286	0.222135	2.78257	56.6762	17.8266	152.837	12	2.82008	47.3682	15.5302	135.126	12	normal	normal	No	Yes
Distance moved	2-Methylphenanthrene	3760	35	0.791228	0.791228	2.78257	56.6762	17.8266	152.837	12	1.73986	30.4931	16.9437	143.794	12	normal	normal	No	Yes
Distance moved	2-Methylphenanthrene	3760	74.8	0.589216	0.0594193	2.78257	56.6762	17.8266	152.837	12	2.39962	35.3441	13.2518	131.805	12	normal	normal	No	Yes
Distance moved	2-Methylphenanthrene	3760	100	0.24652	0.0836974	2.78257	56.6762	17.8266	152.837	12	1.83503	34.6233	13.2327	137.829	12	normal	normal	No	Yes
Distance moved	Dibenzo[e-l]pyrene	3761	0.01	0.025446	0.0775037	5.28745	52.0173	16.2862	126.204	12	7.74833	29.8482	23.6081	67.1312	12	hyperactive	normal	Yes	Yes
Distance moved	Dibenzo[e-l]pyrene	3761	0.025	0.00419931	0.0114131	5.28745	52.0173	16.2862	126.204	12	6.95634	26.2669	22.3746	62.4988	12	hyperactive	hyperactive	Yes	Yes
Distance moved	Dibenzo[e-l]pyrene	3761	0.065	0.0279432	0.132614	5.28745	52.0173	16.2862	126.204	12	6.47855	25.4814	24.6653	68.6815	12	hyperactive	normal	Yes	Yes
Distance moved	Dibenzo[e-l]pyrene	3761	0.164	0.00442312	0.0141223	5.28745	52.0173	16.2862	126.204	12	8.05952	29.6196	22.8081	65.4838	12	hyperactive	hyperactive	Yes	Yes
Distance moved	Dibenzo[e-l]pyrene	3761	0.35	0.0325823	0.012231	5.28745	52.0173	16.2862	126.204	12	7.36759	28.6799	25.2809	66.9571	12	hyperactive	hyperactive	Yes	Yes
Distance moved	Dibenzo[e-l]pyrene	3761	0.75	0.0103783	0.000878495	5.28745	52.0173	16.2862	126.204	12	6.80466	23.2	26.2718	68.7777	12	hyperactive	hyperactive	Yes	Yes
Distance moved	Dibenzo[e-l]pyrene	3761	1	0.540333	0.437324	5.28745	52.0173	16.2862	126.204	12	4.46984	35.558	13.5362	101.334	24	normal	normal	No	Yes
Distance moved	Dibenzo[e-l]pyrene	3761	2.54	0.00745578	0.0203805	5.28745	52.0173	16.2862	126.204	12	2.55561	48.687	10.8044	119.435	12	hypoactive	hypoactive	Yes	Yes
Distance moved	Dibenzo[e-l]pyrene	3761	6.45	0.00127338	0.0046757	5.28745	52.0173	16.2862	126.204	12	1.70368	40.2524	9.33404	115.505	12	hypoactive	hypoactive	Yes	Yes
Distance moved	Dibenzo[e-l]pyrene	3761	16.4	0.00314885	0.00707294	5.28745	52.0173	16.2862	126.204	12	1.98899	29.8651	8.15939	106.629	12	hypoactive	hypoactive	Yes	Yes
Distance moved	Dibenzo[e-l]pyrene	3761	35	0.000185856	0.274757	5.28745	52.0173	16.2862	126.204	12	1.66158	45.6506	11.9981	126.469	12	hypoactive	normal	Yes	Yes
Distance moved	Dibenzo[e-l]pyrene	3761	74.8	0.000171488	0.0948116	5.28745	52.0173	16.2862	126.204	12	1.62621	37.8865	9.8458	120.427	12	hypoactive	normal	Yes	No
Distance moved	Dibenzo[e-l]pyrene	3761	100	0.00195179	0.0289665	5.28745	52.0173	16.2862	126.204	12	3.02787	64.5443	9.64348	125.431	12	hypoactive	hypoactive	Yes	Yes
Distance moved	1-Methylphenanthrene	3762	1	0.705358	0.037449	5.34605	40.9309	21.1547	127.84	12	5.24281	32.0505	14.5605	95.324	12	normal	hypoactive	Yes	Yes
Distance moved	1-Methylphenanthrene	3762	2.54	0.835724	0.033978	5.34605	40.9309	21.1547	127.84	12	4.46925	36.1492	16.3195	99.9066	12	normal	hypoactive	Yes	Yes
Distance moved	1-Methylphenanthrene	3762	6.45	0.940447	0.694252	5.34605	40.9309	21.1547	127.84	12	4.84749	31.4503	19.4456	106.89	12	normal	normal	No	Yes
Distance moved	1-Methylphenanthrene	3762	16.4	0.874157	0.48954	5.34605	40.9309	21.1547	127.84	12	5.17502	33.3257	17.479	95.5627	12	normal	normal	No	Yes
Distance moved	1-Methylphenanthrene	3762	35	0.383039	0.827414	5.34605	40.9309	21.1547	127.84	12	4.57425	37.5956	21.1828	104.693	12	normal	normal	No	Yes
Distance moved	1-Methylphenanthrene	3762	74.8	0.887475	0.000681841	5.34605	40.9309	21.1547	127.84	12	4.58429	23.7555	12.8497	73.4275	12	normal	hypoactive	Yes	Yes
Distance moved	1-Methylphenanthrene	3762	100	0.892795	8.65e-05	5.34605	40.9309	21.1547	127.84	12	5.52905	30.9063	10.4437	56.5172	12	normal	hypoactive	Yes	Yes
Distance moved	Perfluoro-n-octadecanoic acid	3772	0.25	0.112088	0.991209	1.16704	54.1388	11.9604	165.335	4	3.51203	57.357	10.3123	104.992	12	normal	normal	No	Yes
Distance moved	Perfluorohexylphosphonic acid	3775	0.25	0.520718	0.360027	6.76721	93.3997	31.8654	208.154	16	5.17874	82.6955	24.0898	175.305	30	normal	normal	No	No
Distance moved	Perfluoro-n-hexadecanoic acid	3776	0.25	0.946819	0.86998	5.10081	83.3161	26.0375	192.274	16	6.65206	93.6042	27.2444	187.799	29	normal	normal	No	No
Distance moved	Perfluorodecylphosphonic acid	3777	0.25	0.00663248	0.0942612	4.59752	67.2175	14.4049	130.2	10	1.45021	37.6313	9.21421	119.229	13	hypoactive	normal	Yes	No
Distance moved	Perfluorooctylphosphonic acid	3778	0.25	0.795579	0.383404	8.63466	113.163	29.4744	196.772	13	10.3362	116.784	29.8919	190.709	31	normal	normal	No	No
Distance moved	Sodium 8-chloroperfluoro-1-octanesulfonate	3779	0.25	0.413369	0.642575	5.62718	86.1578	24.0252	173.482	16	2.6309	48.974	28.7972	196.246	29	normal	normal	No	No
Distance moved	6-Chloroperfluorohexylphosphonic acid	3780	0.167	0.649434	0.675015	6.46073	92.3513	20.5113	151.559	9	6.61981	90.9858	20.5809	157.725	28	normal	normal	No	No
Distance moved	8-Chloroperfluorooctylphosphonic acid	3781	0.167	0.0747306	0.632434	2.83369	50.9941	22.2508	156.913	15	7.52931	98.5403	24.4425	167.554	23	normal	normal	No	Yes
Distance moved	Sodium-1H-1H-2H-2H-perfluordodecanesulfonate	3787	0.25	0.406089	0.984061	4.34579	68.5648	32.4503	206.205	13	6.86685	103.204	32.0758	204.044	27	normal	normal	No	No
Distance moved	Sodium-1H-1H-2H-2H-perfluorohexane sulfonate(4:2)	3790	0.25	0.340223	0.302711	5.10382	94.3827	33.0073	200.858	14	4.72252	73.4064	44.6783	237.851	29	normal	normal	No	No
Distance moved	Sodium bis(perfluorooctyl)phonsphinate	3793	0.25	0.985	0.537588	2.01006	40.3015	17.0831	134.009	13	2.88543	56.6816	15.0846	128.319	26	normal	normal	No	No
Distance moved	Sodium bis(perfluorohexyl)phosphinate	3794	0.25	0.201974	0.630519	2.28116	43.5183	12.7306	124.508	13	1.34984	28.014	14.1916	130.065	23	normal	normal	No	No
Distance moved	3-Perfluoroheptyl propanoic acid	3795	0.25	0.658465	0.0515219	2.40157	43.72	17.2705	147.893	15	1.74512	27.0528	12.1097	114.344	24	normal	normal	No	No
Distance moved	3-Perfluoropentyl propanoic acid	3796	0.25	0.732729	0.732729	2.10323	25.4569	10.4866	104.161	15	1.48613	22.1456	14.9439	135.229	28	normal	normal	No	Yes
Distance moved	Potassium perfluoro-1-butanesulfonate	3798	0.25	0.165337	0.715317	5.36395	84.2551	30.4	196.345	14	1.73248	38.0677	30.8852	201.854	27	normal	normal	No	No
Distance moved	Sodium Perfluoro-1-pentanesulfonate	3799	0.25	0.992638	0.332565	4.52649	74.4842	37.1828	212.289	12	5.23127	79.3181	34.7327	205.613	25	normal	normal	No	No
Distance moved	Sodium perfluoro-1-decanesulfonate	3803	0.25	0.323202	0.339447	7.77169	60.554	23.8942	153.763	14	6.80489	70.9195	24.823	158.737	26	normal	normal	No	No
Distance moved	Sodium 2-(N-ethylperfluorooctane-1-sulfonamido)ethyl phosphate	3804	0.25	0.651333	0.070341	2.72099	37.424	7.46366	90.5575	11	3.00915	30.6632	23.4089	156.122	25	normal	normal	No	No
Distance moved	N-methylperfluoro-1-octanesulfonamidoacetic acid	3805	0.25	0.172445	0.172445	4.41206	82.4148	13.1447	126.242	9	1.43153	35.0777	6.38494	80.979	18	normal	normal	No	No
Distance moved	N-ethylperfluoro-1-octanesulfonamidoacetic acid	3806	0.25	0.806016	0.132349	1.18961	32.1755	4.5012	73.2165	10	1.43726	36.503	8.82517	117.688	19	normal	normal	No	No
Distance moved	Perfluorohexanesulfonic acid	4336	0.015	0.882224	0.0568866	1.99492	61.1035	18.5971	205.54	14	2.16955	70.2216	11.5959	178.669	7	normal	normal	No	Yes
Distance moved	Perfluorohexanesulfonic acid	4336	0.046	0.580961	0.752886	1.99492	61.1035	18.5971	205.54	14	2.45575	74.6461	20.4315	211.414	7	normal	normal	No	No
Distance moved	Perfluorohexanesulfonic acid	4336	0.14	0.84775	0.358883	1.99492	61.1035	18.5971	205.54	14	1.97522	45.5518	13.8445	173.104	6	normal	normal	No	Yes
Distance moved	Perfluorohexanesulfonic acid	4336	0.41	0.730609	0.537588	1.99492	61.1035	18.5971	205.54	14	2.20172	67.6378	17.1725	164.09	7	normal	normal	No	Yes
Distance moved	Perfluorohexanesulfonic acid	4336	1.23	0.368058	0.730609	1.99492	61.1035	18.5971	205.54	14	3.86305	96.0604	23.0236	213.838	7	normal	normal	No	No
Distance moved	Perfluorohexanesulfonic acid	4336	3.7	0.235402	0.537588	1.99492	61.1035	18.5971	205.54	14	3.31176	84.5926	22.8886	191.709	7	normal	normal	No	Yes
Distance moved	Perfluorohexanesulfonic acid	4336	11.1	0.730609	0.730609	1.99492	61.1035	18.5971	205.54	14	4.58527	108.486	25.1698	238.388	7	normal	normal	No	Yes
Distance moved	Perfluorohexanesulfonic acid	4336	33.3	0.0237077	0.0769579	1.99492	61.1035	18.5971	205.54	14	8.08612	119.546	8.38739	124.001	7	hyperactive	normal	Yes	Yes
Distance moved	Perfluorohexanesulfonic acid	4336	66.5	0.363531	0.000424207	1.99492	61.1035	18.5971	205.54	14	3.26649	64.8212	3.77997	84.431	7	normal	hypoactive	Yes	Yes
Distance moved	Perfluorohexanesulfonic acid	4336	100	0.506617	0.00885243	1.99492	61.1035	18.5971	205.54	14	3.1759	68.7031	3.14929	65.7584	4	normal	hypoactive	Yes	Yes
Distance moved	(Heptafluoropropyl)trimethylsilane	4340	0.015	0.271314	0.881597	2.89255	51.1585	15.5481	134.813	14	1.22774	17.7367	13.3404	121.052	7	normal	normal	No	Yes
Distance moved	(Heptafluoropropyl)trimethylsilane	4340	0.046	0.368058	0.368058	2.89255	51.1585	15.5481	134.813	14	1.25248	24.0593	19.74	140.612	7	normal	normal	No	Yes
Distance moved	(Heptafluoropropyl)trimethylsilane	4340	0.14	0.896099	0.730609	2.89255	51.1585	15.5481	134.813	14	1.98281	28.9867	19.0528	136.694	7	normal	normal	No	No
Distance moved	(Heptafluoropropyl)trimethylsilane	4340	0.41	0.580961	0.84775	2.89255	51.1585	15.5481	134.813	14	1.51243	32.6284	16.9284	130.154	7	normal	normal	No	Yes
Distance moved	(Heptafluoropropyl)trimethylsilane	4340	1.23	0.449736	0.0782289	2.89255	51.1585	15.5481	134.813	14	1.45782	29.9908	22.6248	159.883	7	normal	normal	No	Yes
Distance moved	(Heptafluoropropyl)trimethylsilane	4340	3.7	0.142357	0.730609	2.89255	51.1585	15.5481	134.813	14	0.916022	14.5093	12.8744	117.958	7	normal	normal	No	No
Distance moved	(Heptafluoropropyl)trimethylsilane	4340	11.1	0.904357	0.449736	2.89255	51.1585	15.5481	134.813	14	2.08642	23.0506	18.5943	144.257	7	normal	normal	No	Yes
Distance moved	(Heptafluoropropyl)trimethylsilane	4340	33.3	0.0416202	0.485101	2.89255	51.1585	15.5481	134.813	14	1.50031	23.0619	15.2971	130.745	7	hypoactive	normal	Yes	Yes
Distance moved	(Heptafluoropropyl)trimethylsilane	4340	66.5	0.292761	0.0180391	2.89255	51.1585	15.5481	134.813	14	1.57277	39.2222	25.7112	168.714	7	normal	hyperactive	Yes	No
Distance moved	(Heptafluoropropyl)trimethylsilane	4340	100	0.755029	0.0228485	2.89255	51.1585	15.5481	134.813	14	2.09026	27.6036	24.3266	151.827	7	normal	hyperactive	Yes	No
Distance moved	Nonafluoropentanamide	4398	0.015	0.820607	0.786611	2.71398	34.2931	20.8103	142.726	14	2.23706	33.379	25.3902	166.562	7	normal	normal	No	No
Distance moved	Nonafluoropentanamide	4398	0.046	0.730609	0.730609	2.71398	34.2931	20.8103	142.726	14	4.09542	48.2611	26.0583	164.567	7	normal	normal	No	No
Distance moved	Nonafluoropentanamide	4398	0.14	0.769508	0.571738	2.71398	34.2931	20.8103	142.726	14	3.31574	45.8211	19.4269	142.875	7	normal	normal	No	No
Distance moved	Nonafluoropentanamide	4398	0.41	0.437922	0.399407	2.71398	34.2931	20.8103	142.726	14	2.82641	49.5771	25.7994	165.418	7	normal	normal	No	Yes
Distance moved	Nonafluoropentanamide	4398	1.23	0.215118	0.421874	2.71398	34.2931	20.8103	142.726	14	1.91224	24.6681	17.3041	140.748	7	normal	normal	No	No
Distance moved	Nonafluoropentanamide	4398	3.7	0.550428	0.592834	2.71398	34.2931	20.8103	142.726	14	2.44121	20.5419	12.0702	104.53	7	normal	normal	No	Yes
Distance moved	Nonafluoropentanamide	4398	11.1	0.368058	0.730609	2.71398	34.2931	20.8103	142.726	14	3.86327	40.9735	23.9218	155.763	7	normal	normal	No	Yes
Distance moved	Nonafluoropentanamide	4398	33.3	0.730609	0.730609	2.71398	34.2931	20.8103	142.726	14	2.50388	28.7235	26.466	166.31	7	normal	normal	No	No
Distance moved	Nonafluoropentanamide	4398	66.5	0.896099	0.896099	2.71398	34.2931	20.8103	142.726	14	2.36453	27.3346	18.1326	133.084	7	normal	normal	No	No
Distance moved	Nonafluoropentanamide	4398	100	0.769508	0.271314	2.71398	34.2931	20.8103	142.726	14	2.75703	23.7433	19.4743	141.76	7	normal	normal	No	No
Distance moved	2-Aminohexafluoropropan-2-ol	4399	0.015	0.0498891	0.149478	1.50268	33.8699	23.1177	162.489	14	1.10015	33.601	17.4818	144.169	7	hypoactive	normal	Yes	Yes
Distance moved	2-Aminohexafluoropropan-2-ol	4399	0.046	0.283923	0.0237861	1.50268	33.8699	23.1177	162.489	14	0.932502	29.3014	11.367	124.527	6	normal	hypoactive	Yes	Yes
Distance moved	2-Aminohexafluoropropan-2-ol	4399	0.14	0.115457	0.00989747	1.50268	33.8699	23.1177	162.489	14	0.924885	20.523	12.9606	130.985	7	normal	hypoactive	Yes	No
Distance moved	2-Aminohexafluoropropan-2-ol	4399	0.41	0.0629908	0.0285508	1.50268	33.8699	23.1177	162.489	14	0.916774	27.4071	12.9923	127.764	7	normal	hypoactive	Yes	Yes
Distance moved	2-Aminohexafluoropropan-2-ol	4399	1.23	8.38e-06	0.00022585	1.50268	33.8699	23.1177	162.489	14	0.25146	9.41992	6.93225	90.3199	7	hypoactive	hypoactive	Yes	Yes
Distance moved	2-Aminohexafluoropropan-2-ol	4399	3.7	0.256961	0.182063	1.50268	33.8699	23.1177	162.489	14	1.12443	33.6683	18.7916	150.874	7	normal	normal	No	Yes
Distance moved	2-Aminohexafluoropropan-2-ol	4399	11.1	0.0376717	0.0172897	1.50268	33.8699	23.1177	162.489	14	0.716744	18.3085	11.2354	111.61	6	hypoactive	hypoactive	Yes	Yes
Distance moved	2-Aminohexafluoropropan-2-ol	4399	33.3	0.115457	0.438715	1.50268	33.8699	23.1177	162.489	14	1.18415	29.9717	18.264	155.982	7	normal	normal	No	Yes
Distance moved	2-Aminohexafluoropropan-2-ol	4399	66.5	0.000749218	0.0290806	1.50268	33.8699	23.1177	162.489	14	0.667743	20.7147	14.5632	133.352	7	hypoactive	hypoactive	Yes	Yes
Distance moved	2-Aminohexafluoropropan-2-ol	4399	100	0.1898	0.296593	1.50268	33.8699	23.1177	162.489	14	0.988628	24.3935	27.203	179.494	7	normal	normal	No	Yes
angular_velocities	Abamectin	944	0.1	0.546437	0.132231	0.086333	2.51679	0.572388	6.73443	12	0.110603	2.92905	0.433894	5.76406	12	normal	normal	No	Yes
angular_velocities	Abamectin	944	0.2	0.181738	0.67832	0.086333	2.51679	0.572388	6.73443	12	0.190013	3.92118	0.554345	6.5523	12	normal	normal	No	Yes
angular_velocities	Abamectin	944	0.4	0.254148	0.0273498	0.086333	2.51679	0.572388	6.73443	12	0.172737	4.19112	0.282901	5.00417	11	normal	hypoactive	Yes	Yes
angular_velocities	Abamectin	944	0.5	0.128894	0.0009234	0.086333	2.51679	0.572388	6.73443	12	0.066817	1.97946	0.123933	2.99358	12	normal	hypoactive	Yes	Yes
angular_velocities	Abamectin	944	0.6	0.0342192	0.00105648	0.086333	2.51679	0.572388	6.73443	12	0.0447243	1.79734	0.0797819	2.3243	7	hypoactive	hypoactive	Yes	Yes
angular_velocities	Abamectin	944	0.8	0.0857143	0.571429	0.086333	2.51679	0.572388	6.73443	12	0.000939563	0.0222018	0.0984909	3.00911	1	normal	normal	No	No
angular_velocities	Diazepam	1607	1	8.22e-05	0.632386	0.0721026	2.01459	1.16123	9.36468	12	0.379406	5.36746	1.05116	9.25209	11	hyperactive	normal	Yes	Yes
angular_velocities	Diazepam	1607	3	0.0023585	0.871679	0.0721026	2.01459	1.16123	9.36468	12	0.422302	6.3562	1.05562	9.18639	12	hyperactive	normal	Yes	Yes
angular_velocities	Diazepam	1607	5	0.000539898	0.877183	0.0721026	2.01459	1.16123	9.36468	12	0.409599	5.95992	1.17019	10.0518	12	hyperactive	normal	Yes	Yes
angular_velocities	Diazepam	1607	8	1.24e-05	0.0710857	0.0721026	2.01459	1.16123	9.36468	12	0.388537	5.55675	0.785582	7.8588	11	hyperactive	normal	Yes	Yes
angular_velocities	Diazepam	1607	12	1.86e-05	0.0203096	0.0721026	2.01459	1.16123	9.36468	12	0.455538	5.94639	0.732994	7.41187	12	hyperactive	hypoactive	Yes	Yes
angular_velocities	MWCNTs	3338	10	0.942191	0.478822	0.148786	3.3927	0.976417	8.75318	16	0.148803	3.21378	1.07928	9.14085	16	normal	normal	No	Yes
angular_velocities	MWCNTs	3338	23.2	0.819321	0.386286	0.148786	3.3927	0.976417	8.75318	16	0.125118	3.16754	1.04109	9.08698	16	normal	normal	No	Yes
angular_velocities	MWCNTs	3338	50	0.447071	0.281146	0.148786	3.3927	0.976417	8.75318	16	0.193989	3.95538	1.13695	9.55114	16	normal	normal	No	Yes
angular_velocities	MWCNTs	3338	75	0.292802	0.145549	0.148786	3.3927	0.976417	8.75318	16	0.195425	3.98406	1.10896	9.43433	16	normal	normal	No	Yes
angular_velocities	MWCNTs	3338	100	0.964944	0.347043	0.148786	3.3927	0.976417	8.75318	16	0.171373	3.62346	1.0108	9.1116	16	normal	normal	No	Yes
angular_velocities	2-Methylphenanthrene	3760	1	0.701536	0.318206	0.0907046	2.76377	0.619284	7.16045	12	0.0841022	2.70332	0.536485	6.53756	12	normal	normal	No	Yes
angular_velocities	2-Methylphenanthrene	3760	2.54	0.919574	0.321905	0.0907046	2.76377	0.619284	7.16045	12	0.0709193	2.70611	0.423838	6.10281	11	normal	normal	No	Yes
angular_velocities	2-Methylphenanthrene	3760	6.45	0.637547	0.969898	0.0907046	2.76377	0.619284	7.16045	12	0.0510524	1.77088	0.539457	6.80847	12	normal	normal	No	Yes
angular_velocities	2-Methylphenanthrene	3760	16.4	0.222135	0.371964	0.0907046	2.76377	0.619284	7.16045	12	0.125611	3.2118	0.591839	7.06303	12	normal	normal	No	Yes
angular_velocities	2-Methylphenanthrene	3760	35	0.572177	0.572177	0.0907046	2.76377	0.619284	7.16045	12	0.0753934	2.70067	0.506531	6.21449	12	normal	normal	No	Yes
angular_velocities	2-Methylphenanthrene	3760	74.8	0.799854	0.102376	0.0907046	2.76377	0.619284	7.16045	12	0.0847948	2.46868	0.472799	6.0278	12	normal	normal	No	Yes
angular_velocities	2-Methylphenanthrene	3760	100	0.404137	0.0836974	0.0907046	2.76377	0.619284	7.16045	12	0.0583184	1.84625	0.439457	5.90446	12	normal	normal	No	Yes
angular_velocities	Dibenzo[e-l]pyrene	3761	0.01	0.0558623	0.226348	0.130549	2.76628	0.532214	6.63562	12	0.217114	4.20331	0.665097	7.43709	12	normal	normal	No	Yes
angular_velocities	Dibenzo[e-l]pyrene	3761	0.025	0.248575	0.330051	0.130549	2.76628	0.532214	6.63562	12	0.128902	2.69627	0.598468	6.93575	12	normal	normal	No	Yes
angular_velocities	Dibenzo[e-l]pyrene	3761	0.065	0.202984	0.175669	0.130549	2.76628	0.532214	6.63562	12	0.194354	4.22752	0.644296	7.06829	12	normal	normal	No	Yes
angular_velocities	Dibenzo[e-l]pyrene	3761	0.164	0.091229	0.0578667	0.130549	2.76628	0.532214	6.63562	12	0.186555	3.49793	0.681151	7.44055	12	normal	normal	No	Yes
angular_velocities	Dibenzo[e-l]pyrene	3761	0.35	0.321931	0.0778562	0.130549	2.76628	0.532214	6.63562	12	0.14693	3.06459	0.692794	7.42383	12	normal	normal	No	Yes
angular_velocities	Dibenzo[e-l]pyrene	3761	0.75	0.239069	0.0295373	0.130549	2.76628	0.532214	6.63562	12	0.138022	3.10881	0.703805	7.44965	12	normal	hyperactive	Yes	Yes
angular_velocities	Dibenzo[e-l]pyrene	3761	1	0.669079	0.218683	0.130549	2.76628	0.532214	6.63562	12	0.119471	2.63177	0.414839	5.62675	24	normal	normal	No	Yes
angular_velocities	Dibenzo[e-l]pyrene	3761	2.54	0.0433742	0.216856	0.130549	2.76628	0.532214	6.63562	12	0.112795	2.75176	0.428043	5.89101	12	hypoactive	normal	Yes	Yes
angular_velocities	Dibenzo[e-l]pyrene	3761	6.45	0.294168	0.0183576	0.130549	2.76628	0.532214	6.63562	12	0.0734287	2.26216	0.348921	5.04084	12	normal	hypoactive	Yes	Yes
angular_velocities	Dibenzo[e-l]pyrene	3761	16.4	0.0489934	0.0117357	0.130549	2.76628	0.532214	6.63562	12	0.0677909	2.01752	0.244958	4.05977	12	hypoactive	hypoactive	Yes	Yes
angular_velocities	Dibenzo[e-l]pyrene	3761	35	0.042703	0.793332	0.130549	2.76628	0.532214	6.63562	12	0.0715556	2.47534	0.503068	6.44067	12	hypoactive	normal	Yes	Yes
angular_velocities	Dibenzo[e-l]pyrene	3761	74.8	0.0810723	0.662179	0.130549	2.76628	0.532214	6.63562	12	0.0554805	1.76502	0.384151	5.58652	12	normal	normal	No	No
angular_velocities	Dibenzo[e-l]pyrene	3761	100	0.0858652	0.344944	0.130549	2.76628	0.532214	6.63562	12	0.0996335	2.31423	0.3531	5.00303	12	normal	normal	No	Yes
angular_velocities	1-Methylphenanthrene	3762	1	0.361964	0.0337547	0.149959	3.75392	0.623399	7.01362	12	0.118344	2.83423	0.431552	5.77959	12	normal	hypoactive	Yes	Yes
angular_velocities	1-Methylphenanthrene	3762	2.54	0.694252	0.0199621	0.149959	3.75392	0.623399	7.01362	12	0.119454	2.94112	0.48723	6.07149	12	normal	hypoactive	Yes	Yes
angular_velocities	1-Methylphenanthrene	3762	6.45	0.694252	0.940447	0.149959	3.75392	0.623399	7.01362	12	0.138799	3.17872	0.604074	6.99762	12	normal	normal	No	Yes
angular_velocities	1-Methylphenanthrene	3762	16.4	0.996261	0.48954	0.149959	3.75392	0.623399	7.01362	12	0.133405	2.9667	0.56312	6.76741	12	normal	normal	No	Yes
angular_velocities	1-Methylphenanthrene	3762	35	0.94491	0.923728	0.149959	3.75392	0.623399	7.01362	12	0.125911	3.21009	0.642382	7.06879	12	normal	normal	No	Yes
angular_velocities	1-Methylphenanthrene	3762	74.8	0.989799	0.013776	0.149959	3.75392	0.623399	7.01362	12	0.119647	2.77064	0.3899	5.55283	12	normal	hypoactive	Yes	Yes
angular_velocities	1-Methylphenanthrene	3762	100	0.294729	2.71e-05	0.149959	3.75392	0.623399	7.01362	12	0.143213	3.19043	0.293612	4.76434	12	normal	hypoactive	Yes	Yes
angular_velocities	Perfluoro-n-octadecanoic acid	3772	0.25	0.215385	0.404396	0.041551	1.59756	0.385889	4.75135	4	0.145812	2.74848	0.570912	6.60033	12	normal	normal	No	Yes
angular_velocities	Perfluorohexylphosphonic acid	3775	0.25	0.725018	0.544466	0.222927	4.40782	1.09442	9.55413	16	0.147687	3.28921	0.788064	8.06069	30	normal	normal	No	No
angular_velocities	Perfluoro-n-hexadecanoic acid	3776	0.25	0.628048	0.86998	0.134609	3.01782	0.794268	7.87532	16	0.177577	3.37764	0.832667	7.93719	29	normal	normal	No	No
angular_velocities	Perfluorodecylphosphonic acid	3777	0.25	0.00663248	0.0426217	0.349448	5.39144	0.79917	7.95995	10	0.0470503	1.1503	0.340302	4.59174	13	hypoactive	hypoactive	Yes	No
angular_velocities	Perfluorooctylphosphonic acid	3778	0.25	0.48126	0.495891	0.279306	4.56493	0.986409	8.62697	13	0.308464	4.82925	0.959144	8.59261	31	normal	normal	No	No
angular_velocities	Sodium 8-chloroperfluoro-1-octanesulfonate	3779	0.25	0.657556	0.496151	0.168037	3.55722	0.715442	7.18831	16	0.0987053	2.86969	0.944832	8.62583	29	normal	normal	No	No
angular_velocities	6-Chloroperfluorohexylphosphonic acid	3780	0.167	0.800222	0.94532	0.196594	3.75369	0.791862	7.97091	9	0.21157	3.95916	0.788734	7.97554	28	normal	normal	No	No
angular_velocities	8-Chloroperfluorooctylphosphonic acid	3781	0.167	0.845341	0.919304	0.238478	5.27769	0.948018	8.95628	15	0.234179	4.18123	0.899765	8.29977	23	normal	normal	No	Yes
angular_velocities	Sodium-1H-1H-2H-2H-perfluordodecanesulfonate	3787	0.25	0.497947	0.626201	0.11046	2.71412	0.984901	8.98461	13	0.190979	3.94677	0.889874	8.25738	27	normal	normal	No	No
angular_velocities	Sodium-1H-1H-2H-2H-perfluorohexane sulfonate(4:2)	3790	0.25	0.658556	0.488155	0.149638	3.24894	1.12972	9.87489	14	0.151734	3.63788	1.24475	9.62593	29	normal	normal	No	No
angular_velocities	Sodium bis(perfluorooctyl)phonsphinate	3793	0.25	0.896099	0.537588	0.129536	3.35878	0.791155	7.85157	13	0.119358	2.8373	0.704178	7.34955	26	normal	normal	No	No
angular_velocities	Sodium bis(perfluorohexyl)phosphinate	3794	0.25	0.358403	0.587908	0.111653	2.61061	0.684084	7.55249	13	0.163222	4.4757	0.687178	7.60356	23	normal	normal	No	No
angular_velocities	3-Perfluoroheptyl propanoic acid	3795	0.25	0.253796	0.344537	0.104561	2.59313	0.768319	7.78965	15	0.0662476	1.87395	0.534289	6.36649	24	normal	normal	No	No
angular_velocities	3-Perfluoropentyl propanoic acid	3796	0.25	0.186861	0.91713	0.398055	6.87166	0.614167	6.63468	15	0.044547	1.37488	0.610205	6.67658	28	normal	normal	No	Yes
angular_velocities	Potassium perfluoro-1-butanesulfonate	3798	0.25	0.144406	0.874888	0.184686	3.8169	1.05161	8.94445	14	0.0624336	2.02684	1.11349	9.52029	27	normal	normal	No	No
angular_velocities	Sodium Perfluoro-1-pentanesulfonate	3799	0.25	0.990219	0.332565	0.158329	3.34989	1.48685	10.9907	12	0.234781	4.48839	1.28454	10.1155	25	normal	normal	No	No
angular_velocities	Sodium perfluoro-1-decanesulfonate	3803	0.25	0.228383	0.215118	0.349566	5.36103	0.773369	7.65875	14	0.372241	5.90703	0.89662	8.32369	26	normal	normal	No	No
angular_velocities	Sodium 2-(N-ethylperfluorooctane-1-sulfonamido)ethyl phosphate	3804	0.25	0.771824	0.0377066	0.132349	3.50548	0.264319	4.31546	11	0.16911	3.65776	0.809195	8.02102	25	normal	hyperactive	Yes	No
angular_velocities	N-methylperfluoro-1-octanesulfonamidoacetic acid	3805	0.25	0.172445	0.30561	0.187208	3.42741	0.563775	5.59234	9	0.0566809	1.18936	0.256096	3.47868	18	normal	normal	No	No
angular_velocities	N-ethylperfluoro-1-octanesulfonamidoacetic acid	3806	0.25	0.891051	0.9095	0.0900376	2.39242	0.411229	5.82164	10	0.0591564	1.68664	0.334959	4.24778	19	normal	normal	No	No
angular_velocities	Perfluorohexanesulfonic acid	4336	0.015	0.803573	0.418447	0.152693	3.5282	0.729607	7.3194	14	0.178029	3.96766	0.475314	6.20138	7	normal	normal	No	Yes
angular_velocities	Perfluorohexanesulfonic acid	4336	0.046	0.930031	0.930031	0.152693	3.5282	0.729607	7.3194	14	0.0902039	2.37177	0.762231	7.6841	7	normal	normal	No	No
angular_velocities	Perfluorohexanesulfonic acid	4336	0.14	0.256034	0.752886	0.152693	3.5282	0.729607	7.3194	14	0.121424	3.05638	0.608538	7.07386	6	normal	normal	No	Yes
angular_velocities	Perfluorohexanesulfonic acid	4336	0.41	0.730609	0.985	0.152693	3.5282	0.729607	7.3194	14	0.123108	2.99751	0.787939	8.24816	7	normal	normal	No	Yes
angular_velocities	Perfluorohexanesulfonic acid	4336	1.23	0.896099	0.896099	0.152693	3.5282	0.729607	7.3194	14	0.249597	4.71386	0.884374	8.5	7	normal	normal	No	No
angular_velocities	Perfluorohexanesulfonic acid	4336	3.7	0.896099	0.999804	0.152693	3.5282	0.729607	7.3194	14	0.170566	3.50536	0.737817	7.40669	7	normal	normal	No	Yes
angular_velocities	Perfluorohexanesulfonic acid	4336	11.1	0.896099	0.730609	0.152693	3.5282	0.729607	7.3194	14	0.152991	2.90863	0.954117	8.48791	7	normal	normal	No	Yes
angular_velocities	Perfluorohexanesulfonic acid	4336	33.3	0.676813	0.0622845	0.152693	3.5282	0.729607	7.3194	14	0.351505	4.98527	0.357738	5.10423	7	normal	normal	No	Yes
angular_velocities	Perfluorohexanesulfonic acid	4336	66.5	0.0174071	0.00592606	0.152693	3.5282	0.729607	7.3194	14	0.240881	4.69201	0.270993	4.6318	7	hyperactive	hypoactive	Yes	Yes
angular_velocities	Perfluorohexanesulfonic acid	4336	100	0.506617	0.00885243	0.152693	3.5282	0.729607	7.3194	14	0.11431	2.70415	0.172819	4.00111	4	normal	hypoactive	Yes	Yes
angular_velocities	(Heptafluoropropyl)trimethylsilane	4340	0.015	0.271314	0.536165	0.0860288	2.0419	0.580434	6.56954	14	0.0325276	0.7383	0.570655	6.85693	7	normal	normal	No	Yes
angular_velocities	(Heptafluoropropyl)trimethylsilane	4340	0.046	0.142357	0.368058	0.0860288	2.0419	0.580434	6.56954	14	0.0534289	2.06729	0.779031	7.89501	7	normal	normal	No	Yes
angular_velocities	(Heptafluoropropyl)trimethylsilane	4340	0.14	0.896099	0.537588	0.0860288	2.0419	0.580434	6.56954	14	0.0674568	2.02885	0.809615	8.129	7	normal	normal	No	No
angular_velocities	(Heptafluoropropyl)trimethylsilane	4340	0.41	0.285475	0.580961	0.0860288	2.0419	0.580434	6.56954	14	0.0607218	2.11659	0.636953	7.25202	7	normal	normal	No	Yes
angular_velocities	(Heptafluoropropyl)trimethylsilane	4340	1.23	0.769508	0.127865	0.0860288	2.0419	0.580434	6.56954	14	0.0479754	1.66955	0.884068	8.30102	7	normal	normal	No	Yes
angular_velocities	(Heptafluoropropyl)trimethylsilane	4340	3.7	0.142357	0.730609	0.0860288	2.0419	0.580434	6.56954	14	0.0422143	1.51046	0.520866	6.24631	7	normal	normal	No	No
angular_velocities	(Heptafluoropropyl)trimethylsilane	4340	11.1	0.769508	0.248398	0.0860288	2.0419	0.580434	6.56954	14	0.0925211	2.62971	0.684572	7.25898	7	normal	normal	No	Yes
angular_velocities	(Heptafluoropropyl)trimethylsilane	4340	33.3	0.127865	0.536165	0.0860288	2.0419	0.580434	6.56954	14	0.0520781	1.59843	0.593915	6.84006	7	normal	normal	No	Yes
angular_velocities	(Heptafluoropropyl)trimethylsilane	4340	66.5	0.800726	0.0121915	0.0860288	2.0419	0.580434	6.56954	14	0.0502553	1.76073	0.949044	8.44184	7	normal	hyperactive	Yes	No
angular_velocities	(Heptafluoropropyl)trimethylsilane	4340	100	0.399407	0.0152974	0.0860288	2.0419	0.580434	6.56954	14	0.0730673	1.99015	1.00555	8.93305	7	normal	hyperactive	Yes	No
angular_velocities	Nonafluoropentanamide	4398	0.015	0.786611	0.533864	0.0635572	1.70809	0.764587	7.69619	14	0.10666	2.84061	0.910604	8.29207	7	normal	normal	No	No
angular_velocities	Nonafluoropentanamide	4398	0.046	0.537588	0.537588	0.0635572	1.70809	0.764587	7.69619	14	0.153083	3.48519	1.03199	9.0913	7	normal	normal	No	No
angular_velocities	Nonafluoropentanamide	4398	0.14	0.292761	0.391149	0.0635572	1.70809	0.764587	7.69619	14	0.1631	4.05161	0.787565	7.80759	7	normal	normal	No	No
angular_velocities	Nonafluoropentanamide	4398	0.41	0.953199	0.494874	0.0635572	1.70809	0.764587	7.69619	14	0.0614136	1.44418	0.731247	6.14378	7	normal	normal	No	Yes
angular_velocities	Nonafluoropentanamide	4398	1.23	0.702831	0.606723	0.0635572	1.70809	0.764587	7.69619	14	0.12367	3.63428	0.648569	7.04128	7	normal	normal	No	No
angular_velocities	Nonafluoropentanamide	4398	3.7	0.75218	0.284493	0.0635572	1.70809	0.764587	7.69619	14	0.0714663	1.62112	0.475788	5.92365	7	normal	normal	No	Yes
angular_velocities	Nonafluoropentanamide	4398	11.1	0.896099	0.537588	0.0635572	1.70809	0.764587	7.69619	14	0.0779688	1.74953	0.903207	8.3638	7	normal	normal	No	Yes
angular_velocities	Nonafluoropentanamide	4398	33.3	0.537588	0.537588	0.0635572	1.70809	0.764587	7.69619	14	0.102999	3.05919	0.989368	8.81916	7	normal	normal	No	No
angular_velocities	Nonafluoropentanamide	4398	66.5	0.896099	0.896099	0.0635572	1.70809	0.764587	7.69619	14	0.0723181	1.62788	0.803533	8.18765	7	normal	normal	No	No
angular_velocities	Nonafluoropentanamide	4398	100	0.571738	0.421874	0.0635572	1.70809	0.764587	7.69619	14	0.107452	3.21381	0.714299	7.19437	7	normal	normal	No	No
angular_velocities	2-Aminohexafluoropropan-2-ol	4399	0.015	0.307609	0.149478	0.0538825	1.8694	0.850702	8.09588	14	0.0443694	1.87922	0.619611	7.0129	7	normal	normal	No	Yes
angular_velocities	2-Aminohexafluoropropan-2-ol	4399	0.046	0.00372232	0.0118373	0.0538825	1.8694	0.850702	8.09588	14	0.0195073	0.769941	0.443912	6.09114	6	hypoactive	hypoactive	Yes	Yes
angular_velocities	2-Aminohexafluoropropan-2-ol	4399	0.14	0.0298485	0.0738928	0.0538825	1.8694	0.850702	8.09588	14	0.0423804	1.78839	0.508263	6.35063	7	hypoactive	normal	Yes	No
angular_velocities	2-Aminohexafluoropropan-2-ol	4399	0.41	0.180439	0.109565	0.0538825	1.8694	0.850702	8.09588	14	0.0293434	1.21777	0.551989	6.46844	7	normal	normal	No	Yes
angular_velocities	2-Aminohexafluoropropan-2-ol	4399	1.23	2.06e-05	0.00117536	0.0538825	1.8694	0.850702	8.09588	14	0.00969144	0.587235	0.34437	5.08458	7	hypoactive	hypoactive	Yes	Yes
angular_velocities	2-Aminohexafluoropropan-2-ol	4399	3.7	0.182063	0.284504	0.0538825	1.8694	0.850702	8.09588	14	0.0543177	2.27364	0.702064	7.51832	7	normal	normal	No	Yes
angular_velocities	2-Aminohexafluoropropan-2-ol	4399	11.1	0.0040855	0.0204098	0.0538825	1.8694	0.850702	8.09588	14	0.018061	0.796696	0.422538	5.62927	6	hypoactive	hypoactive	Yes	Yes
angular_velocities	2-Aminohexafluoropropan-2-ol	4399	33.3	0.16181	0.296593	0.0538825	1.8694	0.850702	8.09588	14	0.0368842	1.57108	0.702208	7.63363	7	normal	normal	No	Yes
angular_velocities	2-Aminohexafluoropropan-2-ol	4399	66.5	0.000179056	0.00612335	0.0538825	1.8694	0.850702	8.09588	14	0.0243289	1.40859	0.490714	6.17905	7	hypoactive	hypoactive	Yes	Yes
angular_velocities	2-Aminohexafluoropropan-2-ol	4399	100	0.172428	0.80487	0.0538825	1.8694	0.850702	8.09588	14	0.0458026	1.99505	0.96934	8.78258	7	normal	normal	No	Yes
